# Supplementary material for: Development of Fortified Breads Enriched with Plant-Based Bioactive Peptides Derived from the Chia (Salvia hispanica L.) Expeller
Source: Foods. 2023 Sep 9;12(18):3382. doi: 10.3390/foods12183382 (PMC10528513; doi:10.3390/foods12183382)
Supplement: Supplementary file 1 [file foods-12-03382-s001.zip]

Archive with 1 entries (1 files):
- foods-2588945-supplementary.pdf
